# Supplementary material for: Immune Profile Determines Response to Vaccination against COVID-19 in Kidney Transplant Recipients
Source: Vaccines (Basel). 2023 Oct 11;11(10):1583. doi: 10.3390/vaccines11101583 (PMC10611345; doi:10.3390/vaccines11101583)
Supplement: Supplementary file 1 [file vaccines-11-01583-s001.zip]

Archive with 1 entries (1 files):
- vaccines-2607971-supplementary.pdf
